# Supplementary material for: CsCYT75B1, a Citrus CYTOCHROME P450 Gene, Is Involved in Accumulation of Antioxidant Flavonoids and Induces Drought Tolerance in Transgenic Arabidopsis
Source: Antioxidants (Basel). 2020 Feb 17;9(2):161. doi: 10.3390/antiox9020161 (PMC7070963; doi:10.3390/antiox9020161)
Supplement: Supplementary file 1 [file antioxidants-09-00161-s001.zip]

Archive with 3 entries (2 files):
- antioxidants-706371-supp/
- antioxidants-706371-supp/Supplementary file 1.docx
- antioxidants-706371-supp/Supplementary file 2.xls
