# Supplementary material for: CsCYT75B1, a Citrus CYTOCHROME P450 Gene, Is Involved in Accumulation of Antioxidant Flavonoids and Induces Drought Tolerance in Transgenic Arabidopsis
Source: Antioxidants (Basel). 2020 Feb 17;9(2):161. doi: 10.3390/antiox9020161 (PMC7070963; doi:10.3390/antiox9020161)
Supplement: Supplementary file 1 [file antioxidants-09-00161-s001.zip › antioxidants-706371-supp/Supplementary file 2.xls]

## Sheet: RAW DATA
Raw transcriptome data Sweet orange; AB: Atalantia buxifolia; CG: Citrus grandis of 12 key genes in seed, leaf, flower and fruit									ARRANGED DATA OF GENE EXPRESSION USED IN SELECTION OF GENE
	test_id	Expression level
SWO	SweetOrange	Seed	Leaf	Flower	Fruit			CsUGT78D3	Seed	Leaf	Flower	Fruit
	CsUGT78D3	14.9372	45.1232	48.1794	26.6207			CG	9.97357	12.1266	36.8203	19.0581
	Cs5g11730	5.32465	71.3594	15.1985	16.8402			AB	1.75086	8.8032	22.0501	23.3464
	Cs6g11940	21.7318	121.052	200.363	22.6038			SWO	14.9372	45.1232	48.1794	26.6207
	Cs5g24900	11.6151	0.701798	29.0208	12.3126
	Cs2g14720	63.2424	8.38798	555.921	97.2075			Cs5g11730	Seed	Leaf	Flower	Fruit
	Cs7g28130	10.2549	3.37998	60.3994	16.4901			CG	13.2376	54.7715	10.2063	9.95319
	Cs1g19280	69.4411	501.912	283.341	177.611			AB	6.69965	36.082	0.996124	0.423707
	Cs3g25090	0	0.61382	0.167891	0			SWO	5.32465	71.3594	15.1985	16.8402
	Cs5g09970	0.0770425	67.8668	16.4158	6.69941
	Cs2g07290	0	0	0.0472262	0			Cs6g11940	Seed	Leaf	Flower	Fruit
	Cs5g24820	14.9372	1.75086	48.1794	9.97357			CG	39.9692	346.144	1025.42	111.397
	Cs5g24820.1	5.79863	0.135668	0.0563889	1.5446			AB	50.4787	73.2686	40.5333	65.972
								SWO	21.7318	121.052	200.363	22.6038
AB	Atalantia buxifolia
	CsUGT78D3	1.75086	8.8032	22.0501	23.3464			Cs5g24900	Seed	Leaf	Flower	Fruit
	Cs5g11730	6.69965	36.082	0.996124	0.423707			CG	51.8528	0.0661286	370.284	38.4221
	Cs6g11940	50.4787	73.2686	40.5333	65.972			AB	4.25492	101.583	15.6226	2.45634
	Cs5g24900	4.25492	101.583	15.6226	2.45634			SWO	11.6151	0.701798	29.0208	12.3126
	Cs2g14720	112.919	579.492	290.394	59.4499
	Cs7g28130	7.89562	39.6564	4.10832	4.62808			Cs2g14720	Seed	Leaf	Flower	Fruit
	Cs1g19280	28.0828	9.61458	50.9978	72.9417			CG	12.4183	12.747	5546.28	541.794
	Cs3g25090	0.0996154	587.111	0	0.230755			AB	112.919	579.492	290.394	59.4499
	Cs5g09970	0.0469105	3368.27	51.7794	14.3598			SWO	63.2424	8.38798	555.921	97.2075
	Cs2g07290	0	0	0.539998	0.0787323
	Cs5g24820	45.1232	611.172	22.0501	8.8032			Cs7g28130	Seed	Leaf	Flower	Fruit
	Cs5g24820.1	23.3464	0	4.42082	36.8267			CG	4.79528	3.44029	238.97	25.7014
								AB	7.89562	39.6564	4.10832	4.62808
CG	Citrus grandis	Seed	Leaf	Flower	Fruit			SWO	10.2549	3.37998	60.3994	16.4901
	CsUGT78D3	9.97357	12.1266	36.8203	19.0581
	Cs5g11730	13.2376	54.7715	10.2063	9.95319			Cs1g19280	Seed	Leaf	Flower	Fruit
	Cs6g11940	39.9692	346.144	1025.42	111.397			CG	118.452	490.589	69.9897	58.7294
	Cs5g24900	51.8528	0.0661286	370.284	38.4221			AB	28.0828	9.61458	50.9978	72.9417
	Cs2g14720	12.4183	12.747	5546.28	541.794			SWO	69.4411	501.912	283.341	177.611
	Cs7g28130	4.79528	3.44029	238.97	25.7014
	Cs1g19280	118.452	490.589	69.9897	58.7294			Cs3g25090	Seed	Leaf	Flower	Fruit
	Cs3g25090	0	0	2.64319	0.0664753			CG	0	0	2.64319	0.0664753
	Cs5g09970	0	88.4422	55.1308	15.3158			AB	0.0996154	587.111	0	0.230755
	Cs2g07290	0	0	0.088613	0			SWO	0	0.61382	0.167891	0
	Cs5g24820	12.1519	12.1266	46.8203	19.0581
	Cs5g24820.1	26.6207	1.7125	64.8305	58.5665			Cs5g09970	Seed	Leaf	Flower	Fruit
								CG	0	88.4422	55.1308	15.3158
								AB	0.0469105	3368.27	51.7794	14.3598
								SWO	0.0770425	67.8668	16.4158	6.69941
								Cs2g07290	Seed	Leaf	Flower	Fruit
								CG	0	0	0.088613	0
								AB	0	0	0.539998	0.0787323
								SWO	0	0	0.0472262	0
								Cs5g24820	Seed	Leaf	Flower	Fruit
								CG	12.1519	12.1266	46.8203	19.0581
								AB	45.1232	611.172	22.0501	8.8032
								SWO	14.9372	1.75086	48.1794	9.97357
								Cs5g24820.1	Seed	Leaf	Flower	Fruit
								CG	26.6207	1.7125	64.8305	58.5665
								AB	23.3464	0	4.42082	36.8267
								SWO	5.79863	0.135668	0.0563889	1.5446
